# Supplementary material for: Association Between Ratio of Triglyceride to High-Density Lipoprotein Cholesterol and Cardiovascular and All-Cause Mortality in Non-Diabetic Hemodialysis Patients
Source: Med Sci (Basel). 2025 Nov 15;13(4):272. doi: 10.3390/medsci13040272 (PMC12641832; doi:10.3390/medsci13040272)
Supplement: Supplementary file 1 [file medsci-13-00272-s001.zip]

Archive with 1 entries (1 files):
- medsci-3963507-supplementary.pdf
